# Supplementary material for: Secondary analysis of the EMPACT-MI trial reveals cardiovascular–kidney efficacy and safety of empagliflozin after acute myocardial infarction
Source: Nat Cardiovasc Res. 2025 Jun 13;4(6):761–72. doi: 10.1038/s44161-025-00657-7 (PMC12170341; doi:10.1038/s44161-025-00657-7)
Supplement: Supplementary file 2 — Supplementary Tables 1–9 Supplementary Table 1: Baseline characteristics by kidney function and treatment group. Supplementary Table 2: Baseline characteristics of longitudinal eGFR subgroup overall and by treatment group. Supplementary Table 3: Change in kidney function at last value on-treatment and last value in study. Supplementary Table 4: Change in kidney function at last value in study. Supplementary Table 5: Adverse events within 30 days after first dose of study drug by ACEi/ARB/ARNi use at index hospitalization. Supplementary Table 6: Adverse events within 30 days after first dose of study drug by MRA use at index hospitalization. Supplementary Table 7: Adverse events within 30 days after first dose of study drug by loop diuretics use at index hospitalization. Supplementary Table 8: Adverse events by baseline eGFR categories. Supplementary Table 9: Pre-specification of outcomes and statistical analyses in the EMPACT-MI trial [file 44161_2025_657_MOESM2_ESM.xlsx]

## Sheet: Table 1
Supplemental Table 1. Baseline Characteristics by Kidney Function and Treatment Group
Characteristic	eGFR ≥90 mL/min/1.73m2		eGFR 60-<90 mL/min/1.73m2		eGFR 30-<60 mL/min/1.73m2		eGFR<30 mL/min/1.73m2
	Empagliflozin (N=888)	Placebo (N=915)	Empagliflozin (N=1652)	Placebo (N=1609)	Empagliflozin (N=689)	Placebo (N=710)	Empagliflozin (N=31)	Placebo (N=28)
Age (years), Mean (SD)	56.0 (9.6)	56.7 (9.6)	64.8 (9.9)	64.7 (9.9)	69.8 (9.8)	69.9 (9.3)	75.1 (9.1)	71.1 (9.5)
Female sex, n (%)	148 (16.7)	164 (17.9)	398 (24.1)	377 (23.4)	248 (36.0)	260 (36.6)	18 (58.1)	12 (42.9)
Index Myocardial Infarction Type, n (%)§
STEMI	691 (77.8)	712 (77.8)	1255 (76.0)	1184 (73.6)	481 (69.8)	488 (68.7)	17 (54.8)	17 (60.7)
NSTEMI	197 (22.2)	203 (22.2)	396 (24.0)	425 (26.4)	207 (30.0)	222 (31.3)	14 (45.2)	11 (39.3)
Revascularization for Index Myocardial Infarction, n (%)	816 (91.9)	835 (91.3)	1491 (90.3)	1464 (91.0)	575 (83.5)	591 (83.2)	29 (93.5)	21 (75.0)
Thrombolytic Therapy for Index Myocardial Infarction, n (%)	109 (12.3)	106 (11.6)	177 (10.7)	180 (11.2)	59 (8.6)	68 (9.6)	0 (0.0)	1 (3.6)
Lowest Left Ventricular Ejection Fraction, n (%)§
<25%	23 (2.6)	17 (1.9)	40 (2.4)	46 (2.9)	28 (4.1)	28 (3.9)	1 (3.2)	3 (10.7)
25-34%	179 (20.2)	195 (21.3)	309 (18.7)	270 (16.8)	116 (16.8)	122 (17.2)	9 (29.0)	7 (25.0)
35-44%	492 (55.4)	493 (53.9)	877 (53.1)	874 (54.3)	335 (48.6)	345 (48.6)	9 (29.0)	11 (39.3)
45-54%	124 (14.0)	123 (13.4)	271 (16.4)	261 (16.2)	129 (18.7)	147 (20.7)	5 (16.1)	5 (17.9)
≥55%	65 (7.3)	77 (8.4)	142 (8.6)	144 (8.9)	76 (11.0)	64 (9.0)	6 (19.4)	2 (7.1)
Signs of Symptoms of Congestion that Result in Treatment, n (%)	443 (49.9)	445 (48.6)	920 (55.7)	878 (54.6)	465 (67.5)	518 (73.0)	24 (77.4)	22 (78.6)
Cardiovascular Disease History and Risk Factors, n (%)
Previous Myocardial Infarction	93 (10.5)	104 (11.4)	189 (11.4)	231 (14.4)	100 (14.5)	120 (16.9)	6 (19.4)	4 (14.3)
Atrial Fibrillation	43 (4.8)	54 (5.9)	179 (10.8)	163 (10.1)	116 (16.8)	126 (17.7)	3 (9.7)	5 (17.9)
Diabetes Mellitus Type 2	284 (32.0)	302 (33.0)	479 (29.0)	459 (28.5)	254 (36.9)	269 (37.9)	18 (58.1)	16 (57.1)
History of hypertension	501 (56.4)	521 (56.9)	1153 (69.8)	1144 (71.1)	579 (84.0)	588 (82.8)	29 (93.5)	23 (82.1)
History of peripheral Artery Disease	57 (6.4)	42 (4.6)	80 (4.8)	86 (5.3)	32 (4.6)	49 (6.9)	3 (9.7)	3 (10.7)
eGFR (mL/min/1.73m2), Mean (SD)	99.73 (7.92)	98.91 (7.25)	75.86 (8.59)	75.89 (8.80)	49.16 (7.70)	48.72 (8.01)	26.24 (2.25)	24.76 (4.71)
Body Mass Index (kg/m2), Mean (SD)§	27.98 (5.22)	27.71 (4.96)	27.97 (4.89)	27.96 (4.93)	28.38 (4.88)	28.71 (5.30)	30.07 (7.03)	29.38 (4.87)
Systolic Blood Pressure (mmHg), Mean (SD)§	118.8 (14.5)	119.3 (15.1)	120.5 (14.4)	120.4 (15.1)	121.6 (14.8)	122.2 (15.2)	124.8 (16.1)	121.2 (17.0)
Diastolic Blood Pressure (mmHg), Mean (SD)§	73.4 (10.0)		73.6 (9.7)	73.4 (10.2)	72.7 (9.6)	73.2 (9.9)	69.4 (12.7)	73.3 (10.5)
		74.0 (9.9)
NT-proBNP (pg/mL), Median (IQR)*	1452.50 (559.35, 2457.50)	1615.00 (695.20, 2816.00)	1775.00 (730.00, 3342.00)	1798.00 (659.00, 3540.00)	2736.00 (1340.00, 6021.00)	2880.00 (1092.00, 7000.00)	6160.00 (3635.00, 11238.00)	7133.50 (3897.50, 20186.40)
Medication at baseline
ACEi / ARB / ARNi, n (%)	658 (74.1)	651 (71.1)	1217 (73.7)	1169 (72.7)	503 (73.0)	499 (70.3)	17 (54.8)	12 (42.9)
MRA, n (%)	320 (36.0)	343 (37.5)	652 (39.5)	644 (40.0)	287 (41.7)	310 (43.7)	9 (29.0)	8 (28.6)
Loop Diuretics, n (%)	238 (26.8)	259 (28.3)	552 (33.4)	489 (30.4)	325 (47.2)	310 (43.7)	19 (61.3)	20 (71.4)
Medication at discharge
ACEi / ARB / ARNi, n (%)	735 (82.8)	761 (83.2)	1370 (82.9)	1340 (83.3)	560 (81.3)	582 (82.0)	18 (58.1)	15 (53.6)
MRA, n (%)	402 (45.3)	424 (46.3)	809 (49.0)	774 (48.1)	323 (46.9)	367 (51.7)	8 (25.8)	10 (35.7)
Loop Diuretics, n (%)	278 (31.3)	278 (30.4)	628 (38.0)	556 (34.6)	375 (54.4)	344 (48.5)	20 (64.5)	20 (71.4)
Demographics, medical conditions, and other baseline characteristics among patients randomized to empagliflozin or placebo in EMPACT-MI. Patients were stratified by baseline kidney function, to categories eGFR of <30 mL/min/1.73 m2, 30-<60 mL/min/1.73 m2, 60-<90 mL/min/1.73 m2, ≥90 mL/min/1.73 m2. Kidney function was determined by eGFR by use of the CKD-EPI equation. Abbreviations: ACEi, angioten…
*Collection not mandatory; based on 2548 patients overall, 759 patients with eGFR ≥90 mL/min/1.73m2, 1280 patients with eGFR 60-<90 mL/min/1.73m2, 486 patients with eGFR 30-<60 mL/min/1.73m2, and 23 patients with eGFR <30 mL/min/1.73m2.
§ Number of patients in overall population with missing data for index myocardial infarction type: N=2; lowest left ventricular ejection fraction: N=52; baseline BMI: N=27; baseline SBP: N=1; baseline DBP: N=1.

## Sheet: Table 2
Supplemental Table 2. Baseline Characteristics of Longitudinal eGFR Subgroup Overall and by Treatment Group
	Longitudinal eGFR Subgroup (Bulgaria, Germany, Hungary, and Serbia)			Total EMPACT-MI Population
Characteristic	Empagliflozin (N=609)	Placebo (N=658)	Overall	Overall
			(N=1267)	(N=6522)
Age (years), Mean (SD)	62.4 (11.0)	63.8 (11.1)	63.1 (11.1)	63.6 (10.9)
Female sex, n (%)	159 (26.1)	193 (29.3)	352 (27.8)	1625 (24.9)
Index Myocardial Infarction Type, n (%)§
STEMI	484 (79.5)	502 (76.3)	986 (77.8)	4845 (74.3)
NSTEMI	125 (20.5)	156 (23.7)	281 (22.2)	1675 (25.7)
Revascularization for Index Myocardial Infarction, n (%)	540 (88.7)	577 (87.7)	1117 (88.2)	5822 (89.3)
Thrombolytic Therapy for Index Myocardial Infarction, n (%)	56 (9.2)	82 (12.5)	138 (10.9)	700 (10.7)
Contrast administration in addition to coronary angiography or revascularization procedure, n (%)	292 (47.9)	307 (46.7)	599 (47.3)	1886 (28.9)
Lowest Left Ventricular Ejection Fraction, n (%)§
<25%	17 (2.8)	14 (2.1)	31 (2.4)	252 (3.9)
25-34%	118 (19.4)	119 (18.1)	237 (18.7)	1420 (21.8)
35-44%	309 (50.7)	324 (49.2)	633 (50.0)	3440 (52.7)
45-54%	107 (17.6)	126 (19.1)	233 (18.4)	906 (13.9)
≥55%	58 (9.5)	75 (11.4)	133 (10.5)	452 (6.9)
Signs or Symptoms of Congestion that Result in Treatment, n (%)	367 (60.3)	416 (63.2)	783 (61.8)	3715 (57.0)
Cardiovascular Disease History and Risk Factors
Previous Myocardial Infarction. n (%)	77 (12.6)	106 (16.1)	183 (14.4)	847 (13.0)
Atrial Fibrillation, n (%)	75 (12.3)	78 (11.9)	153 (12.1)	689 (10.6)
Diabetes Mellitus Type 2, n (%)	224 (36.8)	243 (36.9)	467 (36.9)	2081 (31.9)
History of Hypertension, n (%)	482 (79.1)	534 (81.2)	1016 (80.2)	4538 (69.6)
Peripheral Artery Disease, n (%)	23 (3.8)	25 (3.8)	48 (3.8)	352 (5.4)
AKI prior to randomization, n (%)	4 (0.7)	15 (2.3)	19 (1.5)	201 (3.1)
eGFR (mL/min/1.73m2),	75.2 (19.0)	73.2 (19.6)	74.2 (19.3)	76.1 (19.9)
Mean (SD)
Body Mass Index (kg/m2), Mean (SD)§	28.5 (4.7)	28.2 (4.7)	28.3 (4.7)	28.1 (5.0)
Systolic Blood Pressure (mmHg), Mean (SD) §	123.3 (14.4)	123.5 (14.4)	123.4 (14.4)	120.4 (14.9)
Diastolic Blood Pressure (mmHg), Mean (SD) §	75.9 (9.9)	75.0 (10.0)	75.5 (10.0)	73.4 (10.0)
NT-proBNP (pg/mL), Median (IQR)*	1849.05 (738.00, 3862.00)	1887.00 (661.00, 3894.00)	1859.50 (697.30, 3894.00)	1825.21 (741.30, 1825.21)
Medications at baseline
ACE inhibitor / ARB / ARNi, n (%)	462 (75.9)	498 (75.7)	960 (75.8)	4726 (72.5)
MRA, n (%)	248 (40.7)	267 (40.6)	515 (40.6)	2573 (39.5)
Loop Diuretic, n (%)	276 (45.3)	302 (45.9)	578 (45.6)	2212 (33.9)
Medications at discharge
ACE inhibitor / ARB / ARNi, n (%)	521 (85.6)	554 (84.2)	1075 (84.8)	5381 (82.5)
MRA, n (%)	299 (49.1)	314 (47.7)	613 (48.4)	3117 (47.8)
Loop Diuretic, n (%)	321 (52.7)	333 (50.6)	654 (51.6)	2499 (38.3)
Demographics, medical conditions, and other baseline characteristics among patients randomized to empagliflozin or placebo in EMPACT-MI in the longitudinal eGFR subgroup. Longitudinal eGFR data was obtained only for a subset of patients, specifically those randomized in Bulgaria, Germany, Hungary, and Serbia. Abbreviations: ACEi, angiotensin-converting enzyme inhibitor, ARB, angiotensin II recept…
*Collection not mandatory; based on 2548 patients in total EMPACT-MI population and 406 in overall longitudinal eGFR subgroup.
§ Number of patients in total EMPACT-MI population with missing data for index myocardial infarction type: N=2; lowest left ventricular ejection fraction: N=52; baseline BMI: N=27; baseline SBP: N=1; baseline DBP: N=1. No missing data for longitudinal eGFR subgroup.

## Sheet: Table 3
Supplemental Table 3. Change in Kidney Function at Last Value On-treatment
	Placebo	Empagliflozin
Number of analysed patients	588	564
Baseline mean (SE)	73.1 (0.8)	75.3 (0.8)
Last value on-treatment
Values at visit
Adjusted mean (SE)	70.5 (0.6)	72.4 (0.6)
Change from baseline
Adjusted mean (SE)	−3.7 (0.6)	−1.8 (0.6)
Comparison vs Placebo
Adjusted mean		1.9
95% confidence interval		(0.4, 3.5)
p-value		0.0156
Change in kidney function at last value on-treatment for patients randomized and treated in Bulgaria, Germany, Hungary, and Serbia. Based on an analysis of covariance model including baseline eGFR, age as linear covariates and region, type 2 diabetes at baseline, sex, baseline LVEF [%] (2 cat.), persistent or permanent atrial fibrillation at baseline, history of MI, peripheral artery disease at b…

## Sheet: Table 4
Supplemental Table 4. Change in Kidney Function at Last Value in Study
	Placebo	Empagliflozin
Number of analysed patients	601	570
Baseline mean (SE)	73.2 (0.8)	75.2 (0.8)
Last value in study
Values at visit
Adjusted mean (SE)	70.1 (0.6)	72.1 (0.6)
Change from baseline
Adjusted mean (SE)	−4.1 (0.6)	−2.1 (0.6)
Comparison vs Placebo
Adjusted mean		2.1
95% confidence interval		(0.5, 3.6)
p-value		0.0094
Change in kidney function at last value in study for patients randomized in Bulgaria, Germany, Hungary, and Serbia. Analysis is through end of study and not restricted to time on study drug. Based on an analysis of covariance model including baseline eGFR, age as linear covariates and region, type 2 diabetes at baseline, sex, baseline LVEF [%] (2 cat.), persistent or permanent atrial fibrillation…

## Sheet: Table 5
Supplemental Table 5. Adverse Events Within 30 days After First Dose of Study Drug by ACEi/ARB/ARNi Use at Index Hospitalization
ACEi/ARB/ARNi	Any Adverse Event		Adverse event leading to treatment discontinuation		Serious Adverse Events		Acute Renal Failure‡		Contrast-Induced Acute Kidney Injury		Volume Depletion¶		Hypotension¶
Category	Placebo	Empa	Placebo	Empa	Placebo	Empa	Placebo	Empa	Placebo	Empa	Placebo	Empa	Placebo	Empa
	n/N (%)	n/N (%)	n/N (%)	n/N (%)	n/N (%)	n/N (%)	n/N (%)	n/N (%)	n/N (%)	n/N (%)	n/N (%)	n/N (%)	n/N (%)	n/N (%)
Not on medication at discharge	57/556	67/571	4/556	9/571	53/556	60/571	11/556	5/571	5/556	3/571	2/556	2/571	2/556	2/571
	-10.3	-11.7	-0.7	-1.6	-9.5	-10.5	-2	-0.9	-0.9	-0.5	-0.4	-0.4	-0.4	-0.4
Medication initiated before index hospitalization and on the medication at discharge	89/776	62/726	13/776	16/726	75/776	45/726	6/776	5/726	1/776	1/726	3/776	3/726	3/776	3/726
	-11.5	-8.5	-1.7	-2.2	-9.7	-6.2	-0.8	-0.7	-0.1	-0.1	-0.4	-0.4	-0.4	-0.4
New initiation during index hospitalization and on the medication at discharge	181/1897 (9.5)	202/1937	25/1897	26/1937	146/1897 (7.7)	164/1937	10/1897	1937-12-01	3/1897	1937-02-01	6/1897	1937-12-01	5/1897	1937-12-01
		-10.4	-1.3	-1.3		-8.5	-0.5	-0.6	-0.2	-0.1	-0.3	-0.6	-0.3	-0.6
Adverse events among patients in EMPACT-MI who received at least one dose of empagliflozin or placebo among subgroups of use of additional medical therapies. Adverse events that were to be reported in the trial included serious adverse events, adverse events that led to discontinuation of the trial regimen for at least 7 days, and adverse events of special interest, defined as ketoacidosis, adver…
‡ Events were identified with the use of a standardized Medical Dictionary for Regulatory Activities (MedDRA), version 26.1, query.
¶ Events were identified with the use of a Boehringer Ingelheim–customized MedDRA, version 26.1, query. Abbreviations: ACEi, angiotensin-converting enzyme inhibitor; ARB, angiotensin II receptor blocker; ARNi, angiotensin receptor/neprilysin inhibitor.

## Sheet: Table 6
Supplemental Table 6. Adverse Events Within 30 days After First Dose of Study Drug by MRA Use at Index Hospitalization
MRA	Any Adverse Event		Adverse event leading to treatment discontinuation		Serious Adverse Events		Acute Renal Failure‡		Contrast-Induced Acute Kidney Injury		Volume Depletion¶		Hypotension¶
Category	Placebo	Empa	Placebo	Empa	Placebo	Empa	Placebo	Empa	Placebo	Empa	Placebo	Empa	Placebo	Empa
	n/N (%)	n/N (%)	n/N (%)	n/N (%)	n/N (%)	n/N (%)	n/N (%)	n/N (%)	n/N (%)	n/N (%)	n/N (%)	n/N (%)	n/N (%)	n/N (%)
Not on medication at discharge	162/1673 (9.7)	152/1702	21/1673	29/1702	128/1673 (7.7)	113/1702	14/1673	12/1702	5/1673	3/1702	6/1673	12/1702	6/1673	12/1702
		-8.9	-1.3	-1.7		-6.6	-0.8	-0.7	-0.3	-0.2	-0.4	-0.7	-0.4	-0.7
Medication initiated before index hospitalization and on the medication at discharge	20/136	14/96	2/136	1996-02-01	17/136	14/96	0/136	1996-01-01	0/136	0/96	0/136	0/96	0/136	0/96
	-14.7	-14.6	-1.5	-2.1	-12.5	-14.6	0	-1	0	0	0	0	0	0
New initiation during index hospitalization and on the medication at discharge	145/1420 (10.2)	165/1436	19/1420	20/1436	129/1420 (9.1)	142/1436	13/1420	9/1436	4/1420	3/1436	5/1420	5/1436	4/1420	5/1436
		-11.5	-1.3	-1.4		-9.9	-0.9	-0.6	-0.3	-0.2	-0.4	-0.3	-0.3	-0.3
Adverse events among patients in EMPACT-MI who received at least one dose of empagliflozin or placebo among subgroups of use of additional medical therapies. Adverse events that were to be reported in the trial included serious adverse events, adverse events that led to discontinuation of the trial regimen for at least 7 days, and adverse events of special interest, defined as ketoacidosis, adver…
‡ Events were identified with the use of a standardized Medical Dictionary for Regulatory Activities (MedDRA), version 26.1, query.
¶ Events were identified with the use of a Boehringer Ingelheim–customized MedDRA, version 26.1, query. Abbreviations: ACEi, angiotensin-converting enzyme inhibitor; ARB, angiotensin II receptor blocker; ARNi, angiotensin receptor/neprilysin inhibitor.
Supplemental Table 5. Adverse Events Within 30 days After First Dose of Study Drug by ACEi/ARB/ARNi use at index hospitalization

## Sheet: Table 7
Supplemental Table 7. Adverse Events Within 30 days After First Dose of Study Drug by Loop Diuretics Use at Index Hospitalization
Loop diuretics	Any Adverse Event		Adverse event leading to treatment discontinuation		Serious Adverse Events		Acute Renal Failure‡		Contrast-Induced Acute Kidney Injury		Volume Depletion¶		Hypotension¶
Category	Placebo	Empa	Placebo	Empa	Placebo	Empa	Placebo	Empa	Placebo	Empa	Placebo	Empa	Placebo	Empa
	n/N (%)	n/N (%)	n/N (%)	n/N (%)	n/N (%)	n/N (%)	n/N (%)	n/N (%)	n/N (%)	n/N (%)	n/N (%)	n/N (%)	n/N (%)	n/N (%)
Not on medication at discharge	185/2046 (9.0)	166/1946	22/2046	32/1946	148/2046 (7.2)	123/1946	2046-09-01	1946-07-01	2046-05-01	1946-02-01	2046-08-01	1946-10-01	2046-08-01	1946-10-01
		-8.5	-1.1	-1.6		-6.3	-0.4	-0.4	-0.2	-0.1	-0.4	-0.5	-0.4	-0.5
Medication initiated before index hospitalization and on the medication at discharge	20/117	13/115	0/117	2/115	20/117	13/115	3/117	0/115	2/117	0/115	1/117	1/115	1/117	1/115
	-17.1	-11.3	0	-1.7	-17.1	-11.3	-2.6	0	-1.7	0	-0.9	-0.9	-0.9	-0.9
New initiation during index hospitalization and on the medication at discharge	122/1066 (11.4)	152/1173	20/1066	17/1173	106/1066 (9.9)	133/1173 (11.3)	15/1066	15/1173	2/1066	4/1173	2/1066	6/1173	1/1066	6/1173
		-13	-1.9	-1.4			-1.4	-1.3	-0.2	-0.3	-0.2	-0.5	-0.1	-0.5
Adverse events among patients in EMPACT-MI who received at least one dose of empagliflozin or placebo among subgroups of use of additional medical therapies. Adverse events that were to be reported in the trial included serious adverse events, adverse events that led to discontinuation of the trial regimen for at least 7 days, and adverse events of special interest, defined as ketoacidosis, adver…
‡ Events were identified with the use of a standardized Medical Dictionary for Regulatory Activities (MedDRA), version 26.1, query.
¶ Events were identified with the use of a Boehringer Ingelheim–customized MedDRA, version 26.1, query. Abbreviations: ACEi, angiotensin-converting enzyme inhibitor; ARB, angiotensin II receptor blocker; ARNi, angiotensin receptor/neprilysin inhibitor.

## Sheet: Table 8
Supplemental Table 8. Adverse Events by Baseline eGFR Categories
		Any Adverse Event		Adverse event leading to treatment discontinuation		Serious Adverse Events		Acute Renal Failure‡		Contrast-Induced Acute Kidney Injury		Volume Depletion¶		Hypotension¶
Category at baseline		Placebo	Empa	Placebo	Empa	Placebo	Empa	Placebo	Empa	Placebo	Empa	Placebo	Empa	Placebo	Empa
		n/N (%)	n/N (%)	n/N (%)	n/N (%)	n/N (%)	n/N (%)	n/N (%)	n/N (%)	n/N (%)	n/N (%)	n/N (%)	n/N (%)	n/N (%)	n/N (%)
eGFR, ml/min/1.73 m2	Overall	883/3229 (27.3)	891/3234	122/3229 (3.8)	122/3234	798/3229 (24.7)	765/3234 (23.7)	59/3229	43/3234	3229-09-01	3234-08-01	40/3229	35/3234	36/3229	34/3234
			-27.6		-3.8			-1.8	-1.3	-0.3	-0.2	-1.2	-1.1	-1.1	-1.1
	≥90	221/908 (24.3)	186/882	29/908	26/882	196/908 (21.6)	158/882	8/908	2/882	1/908	0/882	10/908	8/882	9/908	7/882
			-21.1	-3.2	-2.9		-17.9	-0.9	-0.2	-0.1	0	-1.1	-0.9	-1	-0.8
	60-<90	388/1589 (24.4)	440/1642	45/1589	55/1642	352/1589 (22.2)	376/1642 (22.9)	18/1589	14/1642	1/1589	4/1642	22/1589	19/1642	20/1589	19/1642
			-26.8	-2.8	-3.3			-1.1	-0.9	-0.1	-0.2	-1.4	-1.2	-1.3	-1.2
	30-<60	254/704 (36.1)	252/679	44/704	37/679	232/704 (33.0)	221/679	29/704	23/679	6/704	4/679	7/704	7/679	6/704	7/679
			-37.1	-6.3	-5.4		-32.5	-4.1	-3.4	-0.9	-0.6	-1	-1	-0.9	-1
	<30	20/28	13/31	2025-04-28	1931-04-01	18/28	2025-10-31	2025-04-28	1931-04-01	2025-01-28	0/31	2025-01-28	2025-01-31	2025-01-28	2025-01-31
		-71.4	-41.9	-14.3	-12.9	-64.3	-32.3	-14.3	-12.9	-3.6	0	-3.6	-3.2	-3.6	-3.2
Adverse events throughout the study period among patients in EMPACT-MI who received at least one dose of empagliflozin or placebo among key kidney function subgroups.
Shown are adverse events analyzed up to 7 days after the discontinuation of the trial regimen. Adverse events that were to be reported in the trial included serious adverse events, adverse events that led to discontinuation of the trial regimen for at least 7 days, and adverse events of special interest, defined as ketoacidosis, adverse events leading to lower-limb amputation, hepatic injury, and…
‡ Events were identified with the use of a standardized Medical Dictionary for Regulatory Activities (MedDRA), version 26.1, query.
¶ Events were identified with the use of a Boehringer Ingelheim–customized MedDRA, version 26.1, query.
Kidney function was determined by eGFR by use of the CKD-EPI equation. Abbreviations: ACEi, angiotensin-converting enzyme inhibitor; ARB, angiotensin II receptor blocker; ARNi, angiotensin receptor/neprilysin inhibitor; eGFR, estimated glomerular filtration rate; SBP, systolic blood pressure.

## Sheet: Table 9
Supplemental Table 9. Pre-Specification of Outcomes and Statistical Analyses in the EMPACT-MI Trial
	Pre-specified
Outcome:
First Hospitalization for heart failure (HHF) or all-cause mortality	Yes
Total number of HHF	Yes
Total number of Adverse events of heart failure (narrow SMQ ‘cardiac failure’)	No
Total number of Adverse events of heart failure (narrow SMQ ‘cardiac failure’) or all-cause mortality	No
All-cause mortality	Yes
eGFR change from baseline over time (over time on-treatment and during the study)	Yes, for up to 6 months (with 12, 18, 24 months post-hoc)
eGFR change from baseline to last value on-treatment	Yes
eGFR change from baseline to last value in study	Yes
First event of AKI, chronic renal replacement therapy, renal transplantation, or renal death	No
First of kidney disease progression	Yes
First of kidney disease progression or all-cause mortality	Yes
First of AKI	No
Subgroups:
Baseline eGFR (<30, 30 to <60, 60 to <90, >=90 ml/min/1.73m2)	Yes, only for first HHF or all-cause mortality, all-cause mortality, total number of HHF
Statistical models:
Cox regression model	Yes
Negative binomial regression model	Yes
Kaplan Meier or Cumulative incidence function curves	Yes
Mean cumulative function curves	Yes
Mixed model repeated measures analyses	Yes
Analysis of covariance	Yes
Pre-specified outcomes and subgroups. Subgroup analyses by baseline eGFR (<30, 30 to <45, 45 to <60, 60 to <90, >=90 ml/min/1.73m2) have been pre-specified in addition, but are not included in this manuscript as the focus of this study was the 2-group and 4-group kidney function subgroups. Abbreviations: AKI, acute kidney injury; HHF, hospitalization for heart failure; SMQ , standardized MedDRA Q…
